# Supplementary material for: Review of the Psychodinae from Mallorca, Spain, with description of Pericoma unipennata, sp. n. (Diptera, Psychodidae)
Source: Zookeys. 2016 Apr 5;(577):149–60. doi: 10.3897/zookeys.577.7679 (PMC4829887; doi:10.3897/zookeys.577.7679)
Supplement: XML Treatment for Clogmia albipunctata [file zookeys.577.7679-treatment3.xml]

<!DOCTYPE tp:taxon-treatment
  PUBLIC "-//TaxonX//DTD Taxonomic Treatment Publishing DTD v0 20100105//EN" "tax-treatment-NSO.dtd">
<tp:taxon-treatment xmlns:tp="http://www.plazi.org/taxpub"><tp:treatment-meta><kwd-group><label>Taxon classification</label><kwd><named-content content-type="kingdom">Animalia</named-content></kwd><kwd><named-content content-type="order">Diptera</named-content></kwd><kwd><named-content content-type="family">Psychodidae</named-content></kwd></kwd-group><mixed-citation publication-type="journal"><person-group><name><surname>Kvifte</surname><given-names>Gunnar Mikalsen</given-names></name><name><surname>Stokkan</surname><given-names>Morten</given-names></name><name><surname>Wagner</surname><given-names>Rüdiger</given-names></name></person-group><article-title>Review of the <tp:taxon-name><tp:taxon-name-part taxon-name-part-type="subfamily">Psychodinae</tp:taxon-name-part></tp:taxon-name> from Mallorca, Spain, with description of <italic><tp:taxon-name><tp:taxon-name-part taxon-name-part-type="genus">Pericoma</tp:taxon-name-part> <tp:taxon-name-part taxon-name-part-type="species">unipennata</tp:taxon-name-part></tp:taxon-name></italic>, sp. n. (<tp:taxon-name><tp:taxon-name-part taxon-name-part-type="order">Diptera</tp:taxon-name-part></tp:taxon-name>, <tp:taxon-name><tp:taxon-name-part taxon-name-part-type="family">Psychodidae</tp:taxon-name-part></tp:taxon-name>)</article-title><source>Zookeys</source><day>5</day><month>4</month><year>2016</year><volume>2016</volume><issue>577</issue><fpage>149</fpage><lpage>160</lpage><pub-id pub-id-type="doi">10.3897/zookeys.577.7679</pub-id></mixed-citation></tp:treatment-meta><tp:nomenclature><label>*</label><tp:taxon-name>
              <tp:taxon-name-part taxon-name-part-type="genus">Clogmia</tp:taxon-name-part>
              <tp:taxon-name-part taxon-name-part-type="species">albipunctata</tp:taxon-name-part>
            </tp:taxon-name><tp:taxon-authority>(Williston, 1893)</tp:taxon-authority></tp:nomenclature><tp:treatment-sec sec-type="First records from Mallorca"><title>First records from Mallorca.</title><p>Esporles, IMEDEA research center, <named-content xmlns:xlink="http://www.w3.org/1999/xlink" content-type="dwc:verbatimCoordinates" xlink:type="simple">39.666438°N, 2.580863°E</named-content>, <named-content xmlns:xlink="http://www.w3.org/1999/xlink" content-type="date" xlink:type="simple">13.iv.2015</named-content>, M. Stokkan leg. <named-content xmlns:xlink="http://www.w3.org/1999/xlink" content-type="specimen-count" xlink:type="simple">1♀</named-content> (ZMFK);</p><p>E of Puigpunyent, <named-content xmlns:xlink="http://www.w3.org/1999/xlink" content-type="dwc:verbatimCoordinates" xlink:type="simple">39.616667°N, 2.85°E</named-content>, <named-content xmlns:xlink="http://www.w3.org/1999/xlink" content-type="date" xlink:type="simple">1.x.1979</named-content>, 200m a.s.l., H. Malicky leg. <named-content xmlns:xlink="http://www.w3.org/1999/xlink" content-type="specimen-count" xlink:type="simple">1♀</named-content>; same but <named-content xmlns:xlink="http://www.w3.org/1999/xlink" content-type="date" xlink:type="simple">6.x.1979</named-content>, <named-content xmlns:xlink="http://www.w3.org/1999/xlink" content-type="specimen-count" xlink:type="simple">4♀♀</named-content> (all <abbrev xmlns:xlink="http://www.w3.org/1999/xlink" content-type="institution" xlink:title="Private collection of Rüdiger Wagner, Kassel" xlink:type="simple">RW</abbrev>).</p></tp:treatment-sec><!--PageBreak--><tp:treatment-sec sec-type="Remarks"><title>Remarks.</title><p>A widespread near-cosmopolitan species, first recorded from Spain by <xref ref-type="bibr" rid="B21">Tonnoir (1920)</xref> under the synonym <italic><tp:taxon-name><tp:taxon-name-part taxon-name-part-type="genus">Telmatoscopus</tp:taxon-name-part> <tp:taxon-name-part taxon-name-part-type="species">meridionalis</tp:taxon-name-part></tp:taxon-name></italic> (Eaton, 1894). Its biology is summarised in <xref ref-type="bibr" rid="B3">Boumans et al. (2009)</xref> and <xref ref-type="bibr" rid="B12">Ježek et al. (2012)</xref>; for a review of its taxonomy see <xref ref-type="bibr" rid="B6">Ibañez-Bernal (2008)</xref>.</p></tp:treatment-sec><ref-list><ref id="B21"><mixed-citation xmlns:xlink="http://www.w3.org/1999/xlink" xlink:type="simple">
          <person-group><name name-style="western"><surname>Tonnoir</surname><given-names>AL</given-names></name></person-group> (<year>1920</year>) <article-title>Notes sur quelques <tp:taxon-name><tp:taxon-name-part taxon-name-part-type="family">Psychodidae</tp:taxon-name-part></tp:taxon-name> Africains.</article-title> <source>Revue Zoologique Africaine</source> <volume>8</volume>: <fpage>127</fpage>–<lpage>147</lpage>. doi: <ext-link xlink:type="simple" ext-link-type="doi" xlink:href="10.5962/bhl.part.22391">10.5962/bhl.part.22391</ext-link></mixed-citation></ref><ref id="B3"><mixed-citation xmlns:xlink="http://www.w3.org/1999/xlink" xlink:type="simple">
          <person-group><name name-style="western"><surname>Boumans</surname><given-names>L</given-names></name><name name-style="western"><surname>Zimmer</surname><given-names>J-Y</given-names></name><name name-style="western"><surname>Verheggen</surname><given-names>F</given-names></name></person-group> (<year>2009</year>) <article-title>First record of the ‘bathroom mothmidge’ <italic><tp:taxon-name><tp:taxon-name-part taxon-name-part-type="genus">Clogmia</tp:taxon-name-part> <tp:taxon-name-part taxon-name-part-type="species">albipunctata</tp:taxon-name-part></tp:taxon-name></italic>, a conspicuous element of the Belgian fauna that went unnoticed (<tp:taxon-name><tp:taxon-name-part taxon-name-part-type="order">Diptera</tp:taxon-name-part></tp:taxon-name>: <tp:taxon-name><tp:taxon-name-part taxon-name-part-type="family">Psychodidae</tp:taxon-name-part></tp:taxon-name>).</article-title> <source>Phegea</source> <volume>37</volume>: <fpage>153</fpage>–<lpage>160</lpage>. <ext-link xlink:type="simple" ext-link-type="uri" xlink:href="http://dare.uva.nl/document/2/71517">http://dare.uva.nl/document/2/71517</ext-link></mixed-citation></ref><ref id="B12"><mixed-citation xmlns:xlink="http://www.w3.org/1999/xlink" xlink:type="simple">
          <person-group><name name-style="western"><surname>Ježek</surname><given-names>J</given-names></name><name name-style="western"><surname>Lukáš</surname><given-names>J</given-names></name><name name-style="western"><surname>Kvifte</surname><given-names>GM</given-names></name><name name-style="western"><surname>Oboňa</surname><given-names>J</given-names></name></person-group> (<year>2012</year>) <article-title>New faunistic records of non-biting moth flies (<tp:taxon-name><tp:taxon-name-part taxon-name-part-type="order">Diptera</tp:taxon-name-part></tp:taxon-name>: <tp:taxon-name><tp:taxon-name-part taxon-name-part-type="family">Psychodidae</tp:taxon-name-part></tp:taxon-name>) from the Czech Republic and Slovakia.</article-title> <source>Klapalekiana</source> <volume>48</volume>: <fpage>121</fpage>–<lpage>126</lpage>.</mixed-citation></ref><ref id="B6"><mixed-citation xmlns:xlink="http://www.w3.org/1999/xlink" xlink:type="simple">
          <person-group><name name-style="western"><surname>Ibáñez-Bernal</surname><given-names>S</given-names></name></person-group> (<year>2008</year>) <article-title>New records and descriptions of Mexican moth flies (<tp:taxon-name><tp:taxon-name-part taxon-name-part-type="order">Diptera</tp:taxon-name-part></tp:taxon-name>: <tp:taxon-name><tp:taxon-name-part taxon-name-part-type="family">Psychodidae</tp:taxon-name-part></tp:taxon-name>, <tp:taxon-name><tp:taxon-name-part taxon-name-part-type="subfamily">Psychodinae</tp:taxon-name-part></tp:taxon-name>).</article-title> <source>Transactions of the American Entomological Society</source> <volume>134</volume>: <fpage>87</fpage>–<lpage>131</lpage>. doi: <ext-link xlink:type="simple" ext-link-type="doi" xlink:href="10.3157/0002-8320(2008)134[87:NRADOM]2.0.CO;2">10.3157/0002-8320(2008)134[87:NRADOM]2.0.CO;2</ext-link></mixed-citation></ref></ref-list></tp:taxon-treatment>
