# Supplementary material for: Review of the Psychodinae from Mallorca, Spain, with description of Pericoma unipennata, sp. n. (Diptera, Psychodidae)
Source: Zookeys. 2016 Apr 5;(577):149–60. doi: 10.3897/zookeys.577.7679 (PMC4829887; doi:10.3897/zookeys.577.7679)
Supplement: XML Treatment for Paramormia ustulata [file zookeys.577.7679-treatment5.xml]

<!DOCTYPE tp:taxon-treatment
  PUBLIC "-//TaxonX//DTD Taxonomic Treatment Publishing DTD v0 20100105//EN" "tax-treatment-NSO.dtd">
<tp:taxon-treatment xmlns:tp="http://www.plazi.org/taxpub"><tp:treatment-meta><kwd-group><label>Taxon classification</label><kwd><named-content content-type="kingdom">Animalia</named-content></kwd><kwd><named-content content-type="order">Diptera</named-content></kwd><kwd><named-content content-type="family">Psychodidae</named-content></kwd></kwd-group><mixed-citation publication-type="journal"><person-group><name><surname>Kvifte</surname><given-names>Gunnar Mikalsen</given-names></name><name><surname>Stokkan</surname><given-names>Morten</given-names></name><name><surname>Wagner</surname><given-names>Rüdiger</given-names></name></person-group><article-title>Review of the <tp:taxon-name><tp:taxon-name-part taxon-name-part-type="subfamily">Psychodinae</tp:taxon-name-part></tp:taxon-name> from Mallorca, Spain, with description of <italic><tp:taxon-name><tp:taxon-name-part taxon-name-part-type="genus">Pericoma</tp:taxon-name-part> <tp:taxon-name-part taxon-name-part-type="species">unipennata</tp:taxon-name-part></tp:taxon-name></italic>, sp. n. (<tp:taxon-name><tp:taxon-name-part taxon-name-part-type="order">Diptera</tp:taxon-name-part></tp:taxon-name>, <tp:taxon-name><tp:taxon-name-part taxon-name-part-type="family">Psychodidae</tp:taxon-name-part></tp:taxon-name>)</article-title><source>Zookeys</source><day>5</day><month>4</month><year>2016</year><volume>2016</volume><issue>577</issue><fpage>149</fpage><lpage>160</lpage><pub-id pub-id-type="doi">10.3897/zookeys.577.7679</pub-id></mixed-citation></tp:treatment-meta><tp:nomenclature><label>*</label><tp:taxon-name>
              <tp:taxon-name-part taxon-name-part-type="genus">Paramormia</tp:taxon-name-part>
              <tp:taxon-name-part taxon-name-part-type="species">ustulata</tp:taxon-name-part>
            </tp:taxon-name><tp:taxon-authority>(Walker, 1856)</tp:taxon-authority></tp:nomenclature><tp:treatment-sec sec-type="First records from Mallorca"><title>First records from Mallorca.</title><p>Banyalbufar, <named-content xmlns:xlink="http://www.w3.org/1999/xlink" content-type="dwc:verbatimCoordinates" xlink:type="simple">39.691635°N, 2.514367°E</named-content>, <named-content xmlns:xlink="http://www.w3.org/1999/xlink" content-type="date" xlink:type="simple">25.x.2012</named-content>, G.Kvifte leg. <named-content xmlns:xlink="http://www.w3.org/1999/xlink" content-type="specimen-count" xlink:type="simple">1♂</named-content><named-content xmlns:xlink="http://www.w3.org/1999/xlink" content-type="specimen-count" xlink:type="simple">1♀</named-content> (<abbrev xmlns:xlink="http://www.w3.org/1999/xlink" content-type="institution" xlink:title="Entomology Collections, Dept. of Natural History, University Museum of Bergen, Bergen, Norway" xlink:type="simple">ZMUB</abbrev>);</p><p>Pond west of Cala Figuera, <named-content xmlns:xlink="http://www.w3.org/1999/xlink" content-type="dwc:verbatimCoordinates" xlink:type="simple">39.335635°N, 3.152597°E</named-content>, <named-content xmlns:xlink="http://www.w3.org/1999/xlink" content-type="date" xlink:type="simple">11.ii.2015</named-content>, G.Kvifte leg, <named-content xmlns:xlink="http://www.w3.org/1999/xlink" content-type="specimen-count" xlink:type="simple">1♂</named-content> (<abbrev xmlns:xlink="http://www.w3.org/1999/xlink" content-type="institution" xlink:title="Alexander-König Zoologischer Forschungsmuseum, Bonn, Germany" xlink:type="simple">ZFMK</abbrev>).</p></tp:treatment-sec><tp:treatment-sec sec-type="Remarks"><title>Remarks.</title><p>A widespread species or complex of species occurring in the Holarctic region. <xref ref-type="bibr" rid="B11">Ježek and Yağci (2005)</xref> list occurences from the following countries: Afghanistan, Algeria, the Azores, Belgium, Bosnia-Herzegovina, Bulgaria, the Canary Islands, China, Corsica, Czech Republic, Denmark, France, Germany, Great Britain, Greece, Hungary, Iran, Ireland, Israel, Italy, Macedonia, Madeira, Mongolia, Morocco, the Netherlands, Olanda island, Poland, Romania, Sardinia, Serbia, Slovakia, Slovenia, Spain, Sweden, Switzerland, Tunisia, Turkey and the USA.</p></tp:treatment-sec><ref-list><ref id="B11"><mixed-citation xmlns:xlink="http://www.w3.org/1999/xlink" xlink:type="simple">
          <person-group><name name-style="western"><surname>Ježek</surname><given-names>J</given-names></name><name name-style="western"><surname>Yağci</surname><given-names>Ş</given-names></name></person-group> (<year>2005</year>) <article-title>Common non-biting moth flies (<tp:taxon-name><tp:taxon-name-part taxon-name-part-type="class">Insecta</tp:taxon-name-part></tp:taxon-name>, <tp:taxon-name><tp:taxon-name-part taxon-name-part-type="order">Diptera</tp:taxon-name-part></tp:taxon-name>, <tp:taxon-name><tp:taxon-name-part taxon-name-part-type="family">Psychodidae</tp:taxon-name-part></tp:taxon-name>) new to the fauna of Turkey.</article-title> <source>Acta Parasitologica Turcica</source> <volume>29</volume>: <fpage>188</fpage>–<lpage>192</lpage>. <ext-link xlink:type="simple" ext-link-type="uri" xlink:href="http://www.turkiyeparazitolderg.org/sayilar/19/buyuk/pdf_TPD_351.pdf">http://www.turkiyeparazitolderg.org/sayilar/19/buyuk/pdf_TPD_351.pdf</ext-link></mixed-citation></ref></ref-list></tp:taxon-treatment>
