# Supplementary material for: Review of the Psychodinae from Mallorca, Spain, with description of Pericoma unipennata, sp. n. (Diptera, Psychodidae)
Source: Zookeys. 2016 Apr 5;(577):149–60. doi: 10.3897/zookeys.577.7679 (PMC4829887; doi:10.3897/zookeys.577.7679)
Supplement: XML Treatment for Pericoma unipennata [file zookeys.577.7679-treatment6.xml]

<!DOCTYPE tp:taxon-treatment
  PUBLIC "-//TaxonX//DTD Taxonomic Treatment Publishing DTD v0 20100105//EN" "tax-treatment-NSO.dtd">
<tp:taxon-treatment xmlns:tp="http://www.plazi.org/taxpub"><tp:treatment-meta><kwd-group><label>Taxon classification</label><kwd><named-content content-type="kingdom">Animalia</named-content></kwd><kwd><named-content content-type="order">Diptera</named-content></kwd><kwd><named-content content-type="family">Psychodidae</named-content></kwd></kwd-group><mixed-citation publication-type="journal"><person-group><name><surname>Kvifte</surname><given-names>Gunnar Mikalsen</given-names></name><name><surname>Stokkan</surname><given-names>Morten</given-names></name><name><surname>Wagner</surname><given-names>Rüdiger</given-names></name></person-group><article-title>Review of the <tp:taxon-name><tp:taxon-name-part taxon-name-part-type="subfamily">Psychodinae</tp:taxon-name-part></tp:taxon-name> from Mallorca, Spain, with description of <italic><tp:taxon-name><tp:taxon-name-part taxon-name-part-type="genus">Pericoma</tp:taxon-name-part> <tp:taxon-name-part taxon-name-part-type="species">unipennata</tp:taxon-name-part></tp:taxon-name></italic>, sp. n. (<tp:taxon-name><tp:taxon-name-part taxon-name-part-type="order">Diptera</tp:taxon-name-part></tp:taxon-name>, <tp:taxon-name><tp:taxon-name-part taxon-name-part-type="family">Psychodidae</tp:taxon-name-part></tp:taxon-name>)</article-title><source>Zookeys</source><day>5</day><month>4</month><year>2016</year><volume>2016</volume><issue>577</issue><fpage>149</fpage><lpage>160</lpage><pub-id pub-id-type="doi">10.3897/zookeys.577.7679</pub-id></mixed-citation></tp:treatment-meta><tp:nomenclature><tp:taxon-name>
              <tp:taxon-name-part taxon-name-part-type="genus">Pericoma</tp:taxon-name-part>
              <tp:taxon-name-part taxon-name-part-type="species">unipennata</tp:taxon-name-part>
              <object-id xmlns:xlink="http://www.w3.org/1999/xlink" content-type="zoobank" xlink:type="simple">http://zoobank.org/14619D1C-5A7E-4197-B99C-2C004DE54E83</object-id>
            </tp:taxon-name><tp:taxon-authority>Kvifte, Stokkan &amp; Wagner</tp:taxon-authority><tp:taxon-status xmlns:xlink="http://www.w3.org/1999/xlink" xlink:type="simple">sp. n.</tp:taxon-status></tp:nomenclature><tp:treatment-sec sec-type="type material"><title>Type material.</title><p>
              <named-content xmlns:xlink="http://www.w3.org/1999/xlink" content-type="dwc:typeStatus" xlink:type="simple">Holotype</named-content> male. Deiá, town fountain, <named-content xmlns:xlink="http://www.w3.org/1999/xlink" content-type="dwc:verbatimCoordinates" xlink:type="simple">39.748072°N, 2.643385°E</named-content>, <named-content xmlns:xlink="http://www.w3.org/1999/xlink" content-type="date" xlink:type="simple">8.ii.2015</named-content>, G.Kvifte, M. Stokkan &amp; C. Garcia leg (<abbrev xmlns:xlink="http://www.w3.org/1999/xlink" content-type="institution" xlink:title="Entomology Collections, Dept. of Natural History, University Museum of Bergen, Bergen, Norway" xlink:type="simple">ZMUB</abbrev>).</p><p>
              <bold>Diagnosis.</bold> <italic><tp:taxon-name><tp:taxon-name-part taxon-name-part-type="genus">Pericoma</tp:taxon-name-part> <tp:taxon-name-part taxon-name-part-type="species">unipennata</tp:taxon-name-part></tp:taxon-name></italic> can be separated from all other <italic><tp:taxon-name><tp:taxon-name-part taxon-name-part-type="genus">Pericoma</tp:taxon-name-part></tp:taxon-name></italic> species on the presence of one feather-tipped and four spatulate tenacula on each surstylus, as well as the following combination of characters: parameral sheath with shallow U-sha<!--PageBreak-->ped apical indentation 1/6th as deep as width of parameral appendage base, gonostyle with narrow distal part 1/4th as long as broad basal part, distiphallic spatula with sclerotized side margins not converging apically, parameral appendage concave at lateral sides with distal 1/8th protruding over distiphallic spatula.</p></tp:treatment-sec><tp:treatment-sec sec-type="Description"><title>Description.</title><p>Male (n=1). Head (Fig. <xref ref-type="fig" rid="F1">1A</xref>) longer than wide; vertex rounded with posterior lobe pointed, about half length of head; eyebridge comprising four rows of facets, separated by five facet diameters; interocular suture broadly V-shaped with median swelling; 7 supraocular setae present, 3 on ventral side and 4 on dorsal side; frontal scar patch inversely T-shaped, reaching level of uppermost facet row of eyebridge; clypeus subrectangular, weakly concave at anterior margin, densely setose, not <!--PageBreak-->protruding in front of level of eyes; palp with 4th segment fleshy, corrugated, length of palpus segments 93 : 106 : 129 : 231; labellum fleshy, micropilose with 11 larger setae; antennae with 14 fusiform flagellomeres; scape cylindrical, pedicel elongate globular to barrell-shaped; ascoids present on flagellomeres 4-8; flagellomere 14 with apiculus about as long as base of segment; length of antennal segments 69 : 63 : 48 : 45 : 45 : 42 : 42 : 42 : 42 : 42 : 36 : 36 : 33 : 27 : 24 : 36.</p><fig id="F1" position="float" orientation="portrait"><label>Figure 1.</label><caption><p>
          <italic><tp:taxon-name><tp:taxon-name-part taxon-name-part-type="genus">Pericoma</tp:taxon-name-part> <tp:taxon-name-part taxon-name-part-type="species">unipennata</tp:taxon-name-part></tp:taxon-name></italic> sp. n., holotype male. <bold>A</bold> Head <bold>B</bold> Wing <bold>C</bold> Aedeagus <bold>D</bold> Male genitalia <bold>E</bold> Tenacula. The following abbreviations are used: <abbrev xmlns:xlink="http://www.w3.org/1999/xlink" xlink:type="simple">bp<def><p> – basiphallus</p></def></abbrev>, <abbrev xmlns:xlink="http://www.w3.org/1999/xlink" xlink:type="simple">c r<def><p> – cercal region</p></def></abbrev>, <abbrev xmlns:xlink="http://www.w3.org/1999/xlink" xlink:type="simple">dp lm<def><p> – distiphallic lateral margin</p></def></abbrev>, <abbrev xmlns:xlink="http://www.w3.org/1999/xlink" xlink:type="simple">dp s<def><p> – distiphallic spatula</p></def></abbrev>, <abbrev xmlns:xlink="http://www.w3.org/1999/xlink" xlink:type="simple">f t<def><p> – feathery tenacula</p></def></abbrev>, <abbrev xmlns:xlink="http://www.w3.org/1999/xlink" xlink:type="simple">gcx<def><p> – gonocoxite</p></def></abbrev>, <abbrev xmlns:xlink="http://www.w3.org/1999/xlink" xlink:type="simple">gst<def><p> – gonostyle</p></def></abbrev>, <abbrev xmlns:xlink="http://www.w3.org/1999/xlink" xlink:type="simple">hyp<def><p> – hypandrium</p></def></abbrev>, <abbrev xmlns:xlink="http://www.w3.org/1999/xlink" xlink:type="simple">pm<def><p> – parameral sclerite</p></def></abbrev>, <abbrev xmlns:xlink="http://www.w3.org/1999/xlink" xlink:type="simple">pm j<def><p> – parameral joint</p></def></abbrev>, <abbrev xmlns:xlink="http://www.w3.org/1999/xlink" xlink:type="simple">pms<def><p> – parameral sheath</p></def></abbrev>, <abbrev xmlns:xlink="http://www.w3.org/1999/xlink" xlink:type="simple">s t<def><p> – spatuliform tenacula</p></def></abbrev>.</p></caption><graphic xmlns:xlink="http://www.w3.org/1999/xlink" xlink:href="zookeys-577-149-g001.jpg" position="float" orientation="portrait" xlink:type="simple" id="oo_84031.jpg"/></fig><p>Thorax without accessory organs; mesonotum and scutellum covered in setae alveoli except on lateral margins; anepisternum and laterotergite covered with setae alveoli; coxae and trochanters with dorsal and ventral stripes of setae alveoli, mid coxa with apicoanterior setose projection; legs without special features;</p><p>Wing (Fig. <xref ref-type="fig" rid="F1">1B</xref>) 2.3 mm long, subovate, membrane without setation or infuscation; radial fork very slightly distad of medial fork, both slightly distad of CuA<sub>2</sub>; C with two breaks; Sc weakly curved towards C; apical section of R<sub>2</sub> curved anteriorly; wing apex between R<sub>4</sub> and R<sub>5</sub>; medial fork incomplete; apical section of CuA<sub>2</sub> curved posteriorly; jugum obtuse;</p><p>Genitalia (Fig. <xref ref-type="fig" rid="F1">1C, D</xref>) with hypandrium of even width; aedeagus (Fig. <xref ref-type="fig" rid="F1">1D</xref>) with basiphallus compressed laterally; distiphallus consisting of two phallomeres forming a spatula with sclerotized lateral margins, lateral margins not converging distally; parameral sheath fused with gonocoxites basally, distally narrowing to nearly half its width at base; distally with narrow median incision; parameral sclerite meeting distal section of basiphallus, jointed to parameral sheath with slightly curved transverse band-like sclerite; parameral sclerite half length of distiphallus, consisting of two fused sclerites which are concave laterally, median suture complete; gonocoxites (Fig. <xref ref-type="fig" rid="F1">1C</xref>) stout, reniform, parabasal process absent but setose field present near connection with parameral sheath; gonocoxal condyles apparently fused with parameral sheath, gonostyle (Fig. <xref ref-type="fig" rid="F1">1C</xref>) with basal four 5ths liver-shaped, stout, distal 5th pointed, weakly sinous; epandrium slightly wider than long, expanding distally, number of apertures not discernable in specimen, carrying sparse hairs on ventral surface; surstyli about as long as epandrium, with lateral inner third more weakly sclerotized and densely micropilose; apex of surstylus with five aseriate tenacula of which one apical is feathery at the apex, four subapical tenacula spatulate; hypoproct obtusely isosceles trapezoid, micropilose; epiproct oval, densely pilose.</p></tp:treatment-sec><tp:treatment-sec sec-type="Etymology"><title>Etymology.</title><p>
              <italic>unipennata</italic> = with one feather; refers to the presence of a single feather-tipped and four spatulate tenacula on its surstyli.</p></tp:treatment-sec><tp:treatment-sec sec-type="Biology"><title>Biology.</title><p>The specimen was collected at a spring with many bryophytes growing in a seepage stream. Bryophyte material was collected and extracted, however, no psychodid larvae or pupae were found.</p></tp:treatment-sec></tp:taxon-treatment>
