# Supplementary material for: Review of the Psychodinae from Mallorca, Spain, with description of Pericoma unipennata, sp. n. (Diptera, Psychodidae)
Source: Zookeys. 2016 Apr 5;(577):149–60. doi: 10.3897/zookeys.577.7679 (PMC4829887; doi:10.3897/zookeys.577.7679)
Supplement: XML Treatment for Pericoma barbarica [file zookeys.577.7679-treatment7.xml]

<!DOCTYPE tp:taxon-treatment
  PUBLIC "-//TaxonX//DTD Taxonomic Treatment Publishing DTD v0 20100105//EN" "tax-treatment-NSO.dtd">
<tp:taxon-treatment xmlns:tp="http://www.plazi.org/taxpub"><tp:treatment-meta><kwd-group><label>Taxon classification</label><kwd><named-content content-type="kingdom">Animalia</named-content></kwd><kwd><named-content content-type="order">Diptera</named-content></kwd><kwd><named-content content-type="family">Psychodidae</named-content></kwd></kwd-group><mixed-citation publication-type="journal"><person-group><name><surname>Kvifte</surname><given-names>Gunnar Mikalsen</given-names></name><name><surname>Stokkan</surname><given-names>Morten</given-names></name><name><surname>Wagner</surname><given-names>Rüdiger</given-names></name></person-group><article-title>Review of the <tp:taxon-name><tp:taxon-name-part taxon-name-part-type="subfamily">Psychodinae</tp:taxon-name-part></tp:taxon-name> from Mallorca, Spain, with description of <italic><tp:taxon-name><tp:taxon-name-part taxon-name-part-type="genus">Pericoma</tp:taxon-name-part> <tp:taxon-name-part taxon-name-part-type="species">unipennata</tp:taxon-name-part></tp:taxon-name></italic>, sp. n. (<tp:taxon-name><tp:taxon-name-part taxon-name-part-type="order">Diptera</tp:taxon-name-part></tp:taxon-name>, <tp:taxon-name><tp:taxon-name-part taxon-name-part-type="family">Psychodidae</tp:taxon-name-part></tp:taxon-name>)</article-title><source>Zookeys</source><day>5</day><month>4</month><year>2016</year><volume>2016</volume><issue>577</issue><fpage>149</fpage><lpage>160</lpage><pub-id pub-id-type="doi">10.3897/zookeys.577.7679</pub-id></mixed-citation></tp:treatment-meta><tp:nomenclature><tp:taxon-name>
              <tp:taxon-name-part taxon-name-part-type="genus">Pericoma</tp:taxon-name-part>
              <tp:taxon-name-part taxon-name-part-type="species">barbarica</tp:taxon-name-part>
            </tp:taxon-name><tp:taxon-authority>Vaillant, 1955</tp:taxon-authority></tp:nomenclature><tp:treatment-sec sec-type="New records"><title>New records.</title><p>Calobra, <named-content xmlns:xlink="http://www.w3.org/1999/xlink" content-type="dwc:verbatimCoordinates" xlink:type="simple">39.85°N, 2.8°E</named-content>, <named-content xmlns:xlink="http://www.w3.org/1999/xlink" content-type="date" xlink:type="simple">9.v.1978</named-content>, 90m a.s.l., H. Malicky leg. <named-content xmlns:xlink="http://www.w3.org/1999/xlink" content-type="specimen-count" xlink:type="simple">1 ♂</named-content> (<abbrev xmlns:xlink="http://www.w3.org/1999/xlink" content-type="institution" xlink:title="Private collection of Rüdiger Wagner, Kassel" xlink:type="simple">RW</abbrev>);</p><p>Deiá, town fountain, <named-content xmlns:xlink="http://www.w3.org/1999/xlink" content-type="dwc:verbatimCoordinates" xlink:type="simple">39.748072°N, 2.643385°E</named-content>, <named-content xmlns:xlink="http://www.w3.org/1999/xlink" content-type="date" xlink:type="simple">8.ii.2015</named-content>, G.Kvifte, M. Stokkan &amp; C. Garcia leg. <named-content xmlns:xlink="http://www.w3.org/1999/xlink" content-type="specimen-count" xlink:type="simple">3♂♂</named-content> (<abbrev xmlns:xlink="http://www.w3.org/1999/xlink" content-type="institution" xlink:title="Entomology Collections, Dept. of Natural History, University Museum of Bergen, Bergen, Norway" xlink:type="simple">ZMUB</abbrev>);</p><!--PageBreak--><p>Esporles, Torrent de San Vic, <named-content xmlns:xlink="http://www.w3.org/1999/xlink" content-type="dwc:verbatimCoordinates" xlink:type="simple">39.670459°N, 2.569193°E</named-content>, <named-content xmlns:xlink="http://www.w3.org/1999/xlink" content-type="date" xlink:type="simple">11.ii.2015</named-content>, G.Kvifte leg. <named-content xmlns:xlink="http://www.w3.org/1999/xlink" content-type="specimen-count" xlink:type="simple">1♂</named-content> (ZMFK);</p><p>Puigpunyent, <named-content xmlns:xlink="http://www.w3.org/1999/xlink" content-type="dwc:verbatimCoordinates" xlink:type="simple">39.616667°N, 2.85°E</named-content>, <named-content xmlns:xlink="http://www.w3.org/1999/xlink" content-type="date" xlink:type="simple">15.v.1978</named-content>, 200m a.s.l., H. Malicky leg. <named-content xmlns:xlink="http://www.w3.org/1999/xlink" content-type="specimen-count" xlink:type="simple">12 ♂♂</named-content>; same but <named-content xmlns:xlink="http://www.w3.org/1999/xlink" content-type="date" xlink:type="simple">1.x.1979</named-content>, <named-content xmlns:xlink="http://www.w3.org/1999/xlink" content-type="specimen-count" xlink:type="simple">5 ♂♂</named-content>; same but <named-content xmlns:xlink="http://www.w3.org/1999/xlink" content-type="date" xlink:type="simple">6.x.1979</named-content>, <named-content xmlns:xlink="http://www.w3.org/1999/xlink" content-type="specimen-count" xlink:type="simple">2 ♂♂</named-content> (all <abbrev xmlns:xlink="http://www.w3.org/1999/xlink" content-type="institution" xlink:title="Private collection of Rüdiger Wagner, Kassel" xlink:type="simple">RW</abbrev>);</p><p>South slope of Piug Major, north of Soller, <named-content xmlns:xlink="http://www.w3.org/1999/xlink" content-type="dwc:verbatimCoordinates" xlink:type="simple">39.783333°N, 2.766667°E</named-content>, <named-content xmlns:xlink="http://www.w3.org/1999/xlink" content-type="date" xlink:type="simple">7.–9.v.1978</named-content>, 700 m a.s.l., H. Malicky leg. <named-content xmlns:xlink="http://www.w3.org/1999/xlink" content-type="specimen-count" xlink:type="simple">11♂♂</named-content> (<abbrev xmlns:xlink="http://www.w3.org/1999/xlink" content-type="institution" xlink:title="Private collection of Rüdiger Wagner, Kassel" xlink:type="simple">RW</abbrev>).</p></tp:treatment-sec><tp:treatment-sec sec-type="Literature record"><title>Literature record.</title><p>
              <xref ref-type="bibr" rid="B23">Vaillant (1978)</xref>.</p></tp:treatment-sec><tp:treatment-sec sec-type="Remarks"><title>Remarks.</title><p>This species was described from Algeria and subsequently recorded from Mallorca by <xref ref-type="bibr" rid="B23">Vaillant (1978)</xref>. It also occurs in mainland Spain and in North Africa (<xref ref-type="bibr" rid="B23">Vaillant 1978</xref>).</p></tp:treatment-sec><ref-list><ref id="B23"><mixed-citation xmlns:xlink="http://www.w3.org/1999/xlink" xlink:type="simple">
          <person-group><name name-style="western"><surname>Vaillant</surname><given-names>F</given-names></name></person-group> (<year>1978</year>) <article-title><tp:taxon-name><tp:taxon-name-part taxon-name-part-type="family">Psychodidae</tp:taxon-name-part></tp:taxon-name>–<tp:taxon-name><tp:taxon-name-part taxon-name-part-type="subfamily">Psychodinae</tp:taxon-name-part></tp:taxon-name>.</article-title> In: <person-group><name name-style="western"><surname>Lindner</surname><given-names>E</given-names></name></person-group> (<role>Ed.</role>) <source>Die Fliegen der Palearktischen Region</source>. <issue>Lieferung 317</issue>. <publisher-name>E. Schweizerbart‘sche Verlagsbuchhandlung</publisher-name>, <publisher-loc>Stuttgart</publisher-loc>, <fpage>207</fpage>–<lpage>238</lpage>.</mixed-citation></ref></ref-list></tp:taxon-treatment>
