# Supplementary material for: Review of the Psychodinae from Mallorca, Spain, with description of Pericoma unipennata, sp. n. (Diptera, Psychodidae)
Source: Zookeys. 2016 Apr 5;(577):149–60. doi: 10.3897/zookeys.577.7679 (PMC4829887; doi:10.3897/zookeys.577.7679)
Supplement: XML Treatment for Pericoma trifasciata [file zookeys.577.7679-treatment8.xml]

<!DOCTYPE tp:taxon-treatment
  PUBLIC "-//TaxonX//DTD Taxonomic Treatment Publishing DTD v0 20100105//EN" "tax-treatment-NSO.dtd">
<tp:taxon-treatment xmlns:tp="http://www.plazi.org/taxpub"><tp:treatment-meta><kwd-group><label>Taxon classification</label><kwd><named-content content-type="kingdom">Animalia</named-content></kwd><kwd><named-content content-type="order">Diptera</named-content></kwd><kwd><named-content content-type="family">Psychodidae</named-content></kwd></kwd-group><mixed-citation publication-type="journal"><person-group><name><surname>Kvifte</surname><given-names>Gunnar Mikalsen</given-names></name><name><surname>Stokkan</surname><given-names>Morten</given-names></name><name><surname>Wagner</surname><given-names>Rüdiger</given-names></name></person-group><article-title>Review of the <tp:taxon-name><tp:taxon-name-part taxon-name-part-type="subfamily">Psychodinae</tp:taxon-name-part></tp:taxon-name> from Mallorca, Spain, with description of <italic><tp:taxon-name><tp:taxon-name-part taxon-name-part-type="genus">Pericoma</tp:taxon-name-part> <tp:taxon-name-part taxon-name-part-type="species">unipennata</tp:taxon-name-part></tp:taxon-name></italic>, sp. n. (<tp:taxon-name><tp:taxon-name-part taxon-name-part-type="order">Diptera</tp:taxon-name-part></tp:taxon-name>, <tp:taxon-name><tp:taxon-name-part taxon-name-part-type="family">Psychodidae</tp:taxon-name-part></tp:taxon-name>)</article-title><source>Zookeys</source><day>5</day><month>4</month><year>2016</year><volume>2016</volume><issue>577</issue><fpage>149</fpage><lpage>160</lpage><pub-id pub-id-type="doi">10.3897/zookeys.577.7679</pub-id></mixed-citation></tp:treatment-meta><tp:nomenclature><tp:taxon-name>
              <tp:taxon-name-part taxon-name-part-type="genus">Pericoma</tp:taxon-name-part>
              <tp:taxon-name-part taxon-name-part-type="species">trifasciata</tp:taxon-name-part>
            </tp:taxon-name><tp:taxon-authority>(Meigen, 1818)</tp:taxon-authority></tp:nomenclature><tp:treatment-sec sec-type="Literature record"><title>Literature record.</title><p>
              <xref ref-type="bibr" rid="B31">Wagner et al. (2002)</xref>.</p></tp:treatment-sec><tp:treatment-sec sec-type="Remarks"><title>Remarks.</title><p>
              <xref ref-type="bibr" rid="B23">Vaillant (1978)</xref> wrote “[<italic><tp:taxon-name><tp:taxon-name-part taxon-name-part-type="genus">Pericoma</tp:taxon-name-part></tp:taxon-name></italic>] <italic><tp:taxon-name><tp:taxon-name-part taxon-name-part-type="species">trifasciata</tp:taxon-name-part></tp:taxon-name></italic> ist ebenfalls gemein auf der Mallorca-Insel [...]” (“<italic><tp:taxon-name><tp:taxon-name-part taxon-name-part-type="species">trifasciata</tp:taxon-name-part></tp:taxon-name></italic> is also common on the island of Mallorca”) in the paragraph summarizing the geographical distribution of <italic><tp:taxon-name><tp:taxon-name-part taxon-name-part-type="genus">Pericoma</tp:taxon-name-part> <tp:taxon-name-part taxon-name-part-type="species">barbarica</tp:taxon-name-part></tp:taxon-name></italic> Vaillant, 1955; this is probably a lapsus as Mallorca is not mentioned in the species account for <italic><tp:taxon-name><tp:taxon-name-part taxon-name-part-type="genus">Pericoma</tp:taxon-name-part> <tp:taxon-name-part taxon-name-part-type="species">trifasciata</tp:taxon-name-part></tp:taxon-name></italic>. No other records are available in the literature prior to the listing by <xref ref-type="bibr" rid="B31">Wagner et al. (2002)</xref>, which was based on <xref ref-type="bibr" rid="B23">Vaillant (1978)</xref>. In <xref ref-type="bibr" rid="B29">Wagner (2004)</xref> and the present paper we deem the records from the Baleares to be doubtful and in need of verification through examination of specimens.</p></tp:treatment-sec><ref-list><ref id="B31"><mixed-citation xmlns:xlink="http://www.w3.org/1999/xlink" xlink:type="simple">
          <person-group><name name-style="western"><surname>Wagner</surname><given-names>R</given-names></name><name name-style="western"><surname>Lucientes</surname><given-names>J</given-names></name><name name-style="western"><surname>Báez</surname><given-names>M</given-names></name></person-group> (<year>2002</year>) <article-title><tp:taxon-name><tp:taxon-name-part taxon-name-part-type="family">Psychodidae</tp:taxon-name-part></tp:taxon-name>.</article-title> In: <person-group><name name-style="western"><surname>Carles-Tolrá Hjort-Andersen</surname><given-names>M</given-names></name></person-group> (<role>Ed.</role>) <source>Catálogo de los <tp:taxon-name><tp:taxon-name-part taxon-name-part-type="order">Diptera</tp:taxon-name-part></tp:taxon-name> de España, Portugal y Andorra (<tp:taxon-name><tp:taxon-name-part taxon-name-part-type="class">Insecta</tp:taxon-name-part></tp:taxon-name>)</source>. <publisher-name>Monografias S.E.A.</publisher-name>, <publisher-loc>Zaragoza</publisher-loc>, <fpage>66</fpage>–<lpage>68</lpage>. <ext-link xlink:type="simple" ext-link-type="uri" xlink:href="http://www.sea-entomologia.org/PDF/MSEA08.pdf">http://www.sea-entomologia.org/PDF/MSEA08.pdf</ext-link></mixed-citation></ref><ref id="B23"><mixed-citation xmlns:xlink="http://www.w3.org/1999/xlink" xlink:type="simple">
          <person-group><name name-style="western"><surname>Vaillant</surname><given-names>F</given-names></name></person-group> (<year>1978</year>) <article-title><tp:taxon-name><tp:taxon-name-part taxon-name-part-type="family">Psychodidae</tp:taxon-name-part></tp:taxon-name>–<tp:taxon-name><tp:taxon-name-part taxon-name-part-type="subfamily">Psychodinae</tp:taxon-name-part></tp:taxon-name>.</article-title> In: <person-group><name name-style="western"><surname>Lindner</surname><given-names>E</given-names></name></person-group> (<role>Ed.</role>) <source>Die Fliegen der Palearktischen Region</source>. <issue>Lieferung 317</issue>. <publisher-name>E. Schweizerbart‘sche Verlagsbuchhandlung</publisher-name>, <publisher-loc>Stuttgart</publisher-loc>, <fpage>207</fpage>–<lpage>238</lpage>.</mixed-citation></ref><ref id="B29"><mixed-citation xmlns:xlink="http://www.w3.org/1999/xlink" xlink:type="simple">
          <person-group><name name-style="western"><surname>Wagner</surname><given-names>R</given-names></name></person-group> (<year>2004</year>) <article-title>Fauna Europaea: <tp:taxon-name><tp:taxon-name-part taxon-name-part-type="family">Psychodidae</tp:taxon-name-part></tp:taxon-name>.</article-title> In: <person-group><name name-style="western"><surname>Beuk</surname><given-names>P</given-names></name><name name-style="western"><surname>Pape</surname><given-names>T</given-names></name></person-group> (<role>Eds</role>) <source>Fauna Europaea Web Service version 2.6.2</source>. <ext-link xlink:type="simple" ext-link-type="uri" xlink:href="http://www.faunaeur.org">www.faunaeur.org</ext-link></mixed-citation></ref></ref-list></tp:taxon-treatment>
