# Supplementary material for: Review of the Psychodinae from Mallorca, Spain, with description of Pericoma unipennata, sp. n. (Diptera, Psychodidae)
Source: Zookeys. 2016 Apr 5;(577):149–60. doi: 10.3897/zookeys.577.7679 (PMC4829887; doi:10.3897/zookeys.577.7679)
Supplement: XML Treatment for Philosepedon pyrenaicus [file zookeys.577.7679-treatment9.xml]

<!DOCTYPE tp:taxon-treatment
  PUBLIC "-//TaxonX//DTD Taxonomic Treatment Publishing DTD v0 20100105//EN" "tax-treatment-NSO.dtd">
<tp:taxon-treatment xmlns:tp="http://www.plazi.org/taxpub"><tp:treatment-meta><kwd-group><label>Taxon classification</label><kwd><named-content content-type="kingdom">Animalia</named-content></kwd><kwd><named-content content-type="order">Diptera</named-content></kwd><kwd><named-content content-type="family">Psychodidae</named-content></kwd></kwd-group><mixed-citation publication-type="journal"><person-group><name><surname>Kvifte</surname><given-names>Gunnar Mikalsen</given-names></name><name><surname>Stokkan</surname><given-names>Morten</given-names></name><name><surname>Wagner</surname><given-names>Rüdiger</given-names></name></person-group><article-title>Review of the <tp:taxon-name><tp:taxon-name-part taxon-name-part-type="subfamily">Psychodinae</tp:taxon-name-part></tp:taxon-name> from Mallorca, Spain, with description of <italic><tp:taxon-name><tp:taxon-name-part taxon-name-part-type="genus">Pericoma</tp:taxon-name-part> <tp:taxon-name-part taxon-name-part-type="species">unipennata</tp:taxon-name-part></tp:taxon-name></italic>, sp. n. (<tp:taxon-name><tp:taxon-name-part taxon-name-part-type="order">Diptera</tp:taxon-name-part></tp:taxon-name>, <tp:taxon-name><tp:taxon-name-part taxon-name-part-type="family">Psychodidae</tp:taxon-name-part></tp:taxon-name>)</article-title><source>Zookeys</source><day>5</day><month>4</month><year>2016</year><volume>2016</volume><issue>577</issue><fpage>149</fpage><lpage>160</lpage><pub-id pub-id-type="doi">10.3897/zookeys.577.7679</pub-id></mixed-citation></tp:treatment-meta><tp:nomenclature><label>*</label><tp:taxon-name>
              <tp:taxon-name-part taxon-name-part-type="genus">Philosepedon</tp:taxon-name-part>
              <tp:taxon-name-part taxon-name-part-type="species">pyrenaicus</tp:taxon-name-part>
            </tp:taxon-name><tp:taxon-authority>Vaillant, 1974</tp:taxon-authority></tp:nomenclature><tp:treatment-sec sec-type="First records from Mallorca"><title>First records from Mallorca.</title><p>Deiá, town fountain, <named-content xmlns:xlink="http://www.w3.org/1999/xlink" content-type="dwc:verbatimCoordinates" xlink:type="simple">39.748072°N, 2.643385°E</named-content>, <named-content xmlns:xlink="http://www.w3.org/1999/xlink" content-type="date" xlink:type="simple">8.ii.2015</named-content>, G.Kvifte leg. <named-content xmlns:xlink="http://www.w3.org/1999/xlink" content-type="specimen-count" xlink:type="simple">1♂</named-content> (ZMFK);</p><p>Esporles, town fountain, <named-content xmlns:xlink="http://www.w3.org/1999/xlink" content-type="dwc:verbatimCoordinates" xlink:type="simple">39.669519°N, 2.576953°E</named-content>, <named-content xmlns:xlink="http://www.w3.org/1999/xlink" content-type="date" xlink:type="simple">10.ii.2015</named-content>, G.Kvifte leg. <named-content xmlns:xlink="http://www.w3.org/1999/xlink" content-type="specimen-count" xlink:type="simple">1♂</named-content> (ZMFK);</p><p>Palma de Mallorca, <named-content xmlns:xlink="http://www.w3.org/1999/xlink" content-type="dwc:verbatimCoordinates" xlink:type="simple">39.570725°N, 2.641432°E</named-content>, <named-content xmlns:xlink="http://www.w3.org/1999/xlink" content-type="date" xlink:type="simple">7.ii.2015</named-content>, G.Kvifte leg. <named-content xmlns:xlink="http://www.w3.org/1999/xlink" content-type="specimen-count" xlink:type="simple">3♂</named-content><named-content xmlns:xlink="http://www.w3.org/1999/xlink" content-type="specimen-count" xlink:type="simple">1♀</named-content> (<named-content xmlns:xlink="http://www.w3.org/1999/xlink" content-type="specimen-count" xlink:type="simple">2♂</named-content> ZMFK, <named-content xmlns:xlink="http://www.w3.org/1999/xlink" content-type="specimen-count" xlink:type="simple">1♂</named-content><named-content xmlns:xlink="http://www.w3.org/1999/xlink" content-type="specimen-count" xlink:type="simple">1♀</named-content> <abbrev xmlns:xlink="http://www.w3.org/1999/xlink" content-type="institution" xlink:title="Entomology Collections, Dept. of Natural History, University Museum of Bergen, Bergen, Norway" xlink:type="simple">ZMUB</abbrev>).</p></tp:treatment-sec><tp:treatment-sec sec-type="Remarks"><title>Remarks.</title><p>The males recorded here were identified as <italic><tp:taxon-name><tp:taxon-name-part taxon-name-part-type="genus">Philosepedon</tp:taxon-name-part> <tp:taxon-name-part taxon-name-part-type="species">pyrenaicus</tp:taxon-name-part></tp:taxon-name></italic> according to the key in <xref ref-type="bibr" rid="B22">Vaillant (1974)</xref> because of the eyes separated by three facet diameters, the wing “mittwinkel” 105° and the left phallomere of the aedeagus being longer than the right. However, the specimens differ in that the 1st flagellomere is longer than the combined length of the scape and pedicel, and the eyebridge is two facet rows wide at several points. We deem these differences not to be taxonomically meaningful, as the differences in proportions and eyebridge composition could be interpreted as interspecific variation.</p><!--PageBreak--></tp:treatment-sec><ref-list><ref id="B22"><mixed-citation xmlns:xlink="http://www.w3.org/1999/xlink" xlink:type="simple">
          <person-group><name name-style="western"><surname>Vaillant</surname><given-names>F</given-names></name></person-group> (<year>1974</year>) <article-title><tp:taxon-name><tp:taxon-name-part taxon-name-part-type="family">Psychodidae</tp:taxon-name-part></tp:taxon-name>–<tp:taxon-name><tp:taxon-name-part taxon-name-part-type="subfamily">Psychodinae</tp:taxon-name-part></tp:taxon-name>.</article-title> In: <person-group><name name-style="western"><surname>Lindner</surname><given-names>E</given-names></name></person-group> (<role>Ed.</role>) <source>Die Fliegen Der Palearktischen Region</source>. <issue>Lieferung 305</issue>. <publisher-name>E. Schweizerbart‘sche Verlagsbuchhandlung</publisher-name>, <publisher-loc>Stuttgart</publisher-loc>, <fpage>109</fpage>–<lpage>142</lpage>.</mixed-citation></ref></ref-list></tp:taxon-treatment>
