# Supplementary material for: Review of the Psychodinae from Mallorca, Spain, with description of Pericoma unipennata, sp. n. (Diptera, Psychodidae)
Source: Zookeys. 2016 Apr 5;(577):149–60. doi: 10.3897/zookeys.577.7679 (PMC4829887; doi:10.3897/zookeys.577.7679)
Supplement: XML Treatment for Psychoda (Psycha) grisescens [file zookeys.577.7679-treatment13.xml]

<!DOCTYPE tp:taxon-treatment
  PUBLIC "-//TaxonX//DTD Taxonomic Treatment Publishing DTD v0 20100105//EN" "tax-treatment-NSO.dtd">
<tp:taxon-treatment xmlns:tp="http://www.plazi.org/taxpub"><tp:treatment-meta><kwd-group><label>Taxon classification</label><kwd><named-content content-type="kingdom">Animalia</named-content></kwd><kwd><named-content content-type="order">Diptera</named-content></kwd><kwd><named-content content-type="family">Psychodidae</named-content></kwd></kwd-group><mixed-citation publication-type="journal"><person-group><name><surname>Kvifte</surname><given-names>Gunnar Mikalsen</given-names></name><name><surname>Stokkan</surname><given-names>Morten</given-names></name><name><surname>Wagner</surname><given-names>Rüdiger</given-names></name></person-group><article-title>Review of the <tp:taxon-name><tp:taxon-name-part taxon-name-part-type="subfamily">Psychodinae</tp:taxon-name-part></tp:taxon-name> from Mallorca, Spain, with description of <italic><tp:taxon-name><tp:taxon-name-part taxon-name-part-type="genus">Pericoma</tp:taxon-name-part> <tp:taxon-name-part taxon-name-part-type="species">unipennata</tp:taxon-name-part></tp:taxon-name></italic>, sp. n. (<tp:taxon-name><tp:taxon-name-part taxon-name-part-type="order">Diptera</tp:taxon-name-part></tp:taxon-name>, <tp:taxon-name><tp:taxon-name-part taxon-name-part-type="family">Psychodidae</tp:taxon-name-part></tp:taxon-name>)</article-title><source>Zookeys</source><day>5</day><month>4</month><year>2016</year><volume>2016</volume><issue>577</issue><fpage>149</fpage><lpage>160</lpage><pub-id pub-id-type="doi">10.3897/zookeys.577.7679</pub-id></mixed-citation></tp:treatment-meta><tp:nomenclature><label>*</label><tp:taxon-name>
              <tp:taxon-name-part taxon-name-part-type="genus">Psychoda</tp:taxon-name-part>
                (<tp:taxon-name-part taxon-name-part-type="subgenus">Psycha</tp:taxon-name-part>)
                <tp:taxon-name-part taxon-name-part-type="species">grisescens</tp:taxon-name-part></tp:taxon-name><tp:taxon-authority>Tonnoir, 1922</tp:taxon-authority></tp:nomenclature><tp:treatment-sec sec-type="First records from Mallorca"><title>First records from Mallorca.</title><p>Esporles, Torrent de San Vic, <named-content xmlns:xlink="http://www.w3.org/1999/xlink" content-type="dwc:verbatimCoordinates" xlink:type="simple">39.670459°N, 2.569193°E</named-content>, <named-content xmlns:xlink="http://www.w3.org/1999/xlink" content-type="date" xlink:type="simple">11.ii.2015</named-content>, G.Kvifte leg. <named-content xmlns:xlink="http://www.w3.org/1999/xlink" content-type="specimen-count" xlink:type="simple">1♂</named-content>.</p></tp:treatment-sec><tp:treatment-sec sec-type="Remarks"><title>Remarks.</title><p>Recorded from Algeria, Austria, Belgium, Bosnia-Herzegovina, Czech Republic, Denmark, the Faroe Islands, France, Germany, Great Britain, Greece, Hungary, Ireland, Italy, Morocco, the Netherlands, Norway, Slovakia, Slovenia, Sweden, Tunisia and Turkey (<xref ref-type="bibr" rid="B2">Andersen 1999</xref>, <xref ref-type="bibr" rid="B10">Ježek 2004</xref>, <xref ref-type="bibr" rid="B11">Ježek and Yağci 2005</xref>).</p></tp:treatment-sec><ref-list><ref id="B2"><mixed-citation xmlns:xlink="http://www.w3.org/1999/xlink" xlink:type="simple">
          <person-group><name name-style="western"><surname>Andersen</surname><given-names>T</given-names></name></person-group> (<year>1999</year>) <article-title>Moth flies (<tp:taxon-name><tp:taxon-name-part taxon-name-part-type="order">Diptera</tp:taxon-name-part></tp:taxon-name>, <tp:taxon-name><tp:taxon-name-part taxon-name-part-type="family">Psychodidae</tp:taxon-name-part></tp:taxon-name>) from the Faroes.</article-title> <source>Norwegian Journal of Entomology</source> <volume>46</volume>: <lpage>66</lpage>.</mixed-citation></ref><ref id="B10"><mixed-citation xmlns:xlink="http://www.w3.org/1999/xlink" xlink:type="simple">
          <person-group><name name-style="western"><surname>Ježek</surname><given-names>J</given-names></name></person-group> (<year>2004</year>) <article-title>New faunistic data of non-phlebotomine moth flies (<tp:taxon-name><tp:taxon-name-part taxon-name-part-type="order">Diptera</tp:taxon-name-part></tp:taxon-name>: <tp:taxon-name><tp:taxon-name-part taxon-name-part-type="family">Psychodidae</tp:taxon-name-part></tp:taxon-name>) from the Palearctic Region.</article-title> <source>Folia Facultatis Scientiarum Naturalium Universitatis Masarykianae Brunensis, Biologia</source> <volume>109</volume>: <fpage>141</fpage>–<lpage>151</lpage>.</mixed-citation></ref><ref id="B11"><mixed-citation xmlns:xlink="http://www.w3.org/1999/xlink" xlink:type="simple">
          <person-group><name name-style="western"><surname>Ježek</surname><given-names>J</given-names></name><name name-style="western"><surname>Yağci</surname><given-names>Ş</given-names></name></person-group> (<year>2005</year>) <article-title>Common non-biting moth flies (<tp:taxon-name><tp:taxon-name-part taxon-name-part-type="class">Insecta</tp:taxon-name-part></tp:taxon-name>, <tp:taxon-name><tp:taxon-name-part taxon-name-part-type="order">Diptera</tp:taxon-name-part></tp:taxon-name>, <tp:taxon-name><tp:taxon-name-part taxon-name-part-type="family">Psychodidae</tp:taxon-name-part></tp:taxon-name>) new to the fauna of Turkey.</article-title> <source>Acta Parasitologica Turcica</source> <volume>29</volume>: <fpage>188</fpage>–<lpage>192</lpage>. <ext-link xlink:type="simple" ext-link-type="uri" xlink:href="http://www.turkiyeparazitolderg.org/sayilar/19/buyuk/pdf_TPD_351.pdf">http://www.turkiyeparazitolderg.org/sayilar/19/buyuk/pdf_TPD_351.pdf</ext-link></mixed-citation></ref></ref-list></tp:taxon-treatment>
