# Supplementary material for: Review of the Psychodinae from Mallorca, Spain, with description of Pericoma unipennata, sp. n. (Diptera, Psychodidae)
Source: Zookeys. 2016 Apr 5;(577):149–60. doi: 10.3897/zookeys.577.7679 (PMC4829887; doi:10.3897/zookeys.577.7679)
Supplement: XML Treatment for Psychoda (Tinearia) alternata [file zookeys.577.7679-treatment15.xml]

<!DOCTYPE tp:taxon-treatment
  PUBLIC "-//TaxonX//DTD Taxonomic Treatment Publishing DTD v0 20100105//EN" "tax-treatment-NSO.dtd">
<tp:taxon-treatment xmlns:tp="http://www.plazi.org/taxpub"><tp:treatment-meta><kwd-group><label>Taxon classification</label><kwd><named-content content-type="kingdom">Animalia</named-content></kwd><kwd><named-content content-type="order">Diptera</named-content></kwd><kwd><named-content content-type="family">Psychodidae</named-content></kwd></kwd-group><mixed-citation publication-type="journal"><person-group><name><surname>Kvifte</surname><given-names>Gunnar Mikalsen</given-names></name><name><surname>Stokkan</surname><given-names>Morten</given-names></name><name><surname>Wagner</surname><given-names>Rüdiger</given-names></name></person-group><article-title>Review of the <tp:taxon-name><tp:taxon-name-part taxon-name-part-type="subfamily">Psychodinae</tp:taxon-name-part></tp:taxon-name> from Mallorca, Spain, with description of <italic><tp:taxon-name><tp:taxon-name-part taxon-name-part-type="genus">Pericoma</tp:taxon-name-part> <tp:taxon-name-part taxon-name-part-type="species">unipennata</tp:taxon-name-part></tp:taxon-name></italic>, sp. n. (<tp:taxon-name><tp:taxon-name-part taxon-name-part-type="order">Diptera</tp:taxon-name-part></tp:taxon-name>, <tp:taxon-name><tp:taxon-name-part taxon-name-part-type="family">Psychodidae</tp:taxon-name-part></tp:taxon-name>)</article-title><source>Zookeys</source><day>5</day><month>4</month><year>2016</year><volume>2016</volume><issue>577</issue><fpage>149</fpage><lpage>160</lpage><pub-id pub-id-type="doi">10.3897/zookeys.577.7679</pub-id></mixed-citation></tp:treatment-meta><tp:nomenclature><tp:taxon-name>
              <tp:taxon-name-part taxon-name-part-type="genus">Psychoda</tp:taxon-name-part>
                (<tp:taxon-name-part taxon-name-part-type="subgenus">Tinearia</tp:taxon-name-part>)
                <tp:taxon-name-part taxon-name-part-type="species">alternata</tp:taxon-name-part></tp:taxon-name><tp:taxon-authority>+Say, 1824</tp:taxon-authority></tp:nomenclature><tp:treatment-sec sec-type="Literature record"><title>Literature record.</title><p>
              <xref ref-type="bibr" rid="B29">Wagner (2004)</xref>.</p></tp:treatment-sec><tp:treatment-sec sec-type="New record"><title>New record.</title><p>Esporles, town fountain, <named-content xmlns:xlink="http://www.w3.org/1999/xlink" content-type="dwc:verbatimCoordinates" xlink:type="simple">39.669519°N, 2.576953°E</named-content>, <named-content xmlns:xlink="http://www.w3.org/1999/xlink" content-type="date" xlink:type="simple">10.ii.2015</named-content>, G.Kvifte leg. <named-content xmlns:xlink="http://www.w3.org/1999/xlink" content-type="specimen-count" xlink:type="simple">1♀</named-content> (ZMFK).</p><!--PageBreak--></tp:treatment-sec><tp:treatment-sec sec-type="Remarks"><title>Remarks.</title><p>
              <italic><tp:taxon-name><tp:taxon-name-part taxon-name-part-type="genus">Tinearia</tp:taxon-name-part></tp:taxon-name></italic> Schellenberg, 1803 was treated as a genus by <xref ref-type="bibr" rid="B29">Wagner (2004)</xref> following <xref ref-type="bibr" rid="B7">Ježek (1977)</xref>. This species group is undoubtedly monophyletic, however based on morphology and some analyses of molecular data it appears to be deeply nested within <italic><tp:taxon-name><tp:taxon-name-part taxon-name-part-type="genus">Psychoda</tp:taxon-name-part></tp:taxon-name></italic> s.l. (<xref ref-type="bibr" rid="B25">Vaillant 1990</xref>, <xref ref-type="bibr" rid="B5">Espindola et al. 2012</xref>, <xref ref-type="bibr" rid="B16">Kvifte and Andersen 2012</xref>, Kvifte unpubl.). Inclusion of <italic><tp:taxon-name><tp:taxon-name-part taxon-name-part-type="genus">Tinearia</tp:taxon-name-part></tp:taxon-name></italic> as a subgenus within <italic><tp:taxon-name><tp:taxon-name-part taxon-name-part-type="genus">Psychoda</tp:taxon-name-part></tp:taxon-name></italic> would thus allow ease of identification of monophyletic units, whereas recognising <italic><tp:taxon-name><tp:taxon-name-part taxon-name-part-type="genus">Tinearia</tp:taxon-name-part></tp:taxon-name></italic> as a separate taxon would render <italic><tp:taxon-name><tp:taxon-name-part taxon-name-part-type="genus">Psychoda</tp:taxon-name-part></tp:taxon-name></italic> paraphyletic. For a discussion of the monophyly criterion in supraspecific taxonomy, see <xref ref-type="bibr" rid="B13">Komarek and Beutel (2006)</xref>.</p></tp:treatment-sec><ref-list><ref id="B29"><mixed-citation xmlns:xlink="http://www.w3.org/1999/xlink" xlink:type="simple">
          <person-group><name name-style="western"><surname>Wagner</surname><given-names>R</given-names></name></person-group> (<year>2004</year>) <article-title>Fauna Europaea: <tp:taxon-name><tp:taxon-name-part taxon-name-part-type="family">Psychodidae</tp:taxon-name-part></tp:taxon-name>.</article-title> In: <person-group><name name-style="western"><surname>Beuk</surname><given-names>P</given-names></name><name name-style="western"><surname>Pape</surname><given-names>T</given-names></name></person-group> (<role>Eds</role>) <source>Fauna Europaea Web Service version 2.6.2</source>. <ext-link xlink:type="simple" ext-link-type="uri" xlink:href="http://www.faunaeur.org">www.faunaeur.org</ext-link></mixed-citation></ref><ref id="B7"><mixed-citation xmlns:xlink="http://www.w3.org/1999/xlink" xlink:type="simple">
          <person-group><name name-style="western"><surname>Ježek</surname><given-names>J</given-names></name></person-group> (<year>1977</year>) <article-title>Reinstatement of the genus <italic><tp:taxon-name><tp:taxon-name-part taxon-name-part-type="genus">Tinearia</tp:taxon-name-part></tp:taxon-name></italic> Schellenberg (<tp:taxon-name><tp:taxon-name-part taxon-name-part-type="order">Diptera</tp:taxon-name-part></tp:taxon-name>, <tp:taxon-name><tp:taxon-name-part taxon-name-part-type="family">Psychodidae</tp:taxon-name-part></tp:taxon-name>).</article-title> <source>Acta Entomologica Bohemoslovaca</source> <volume>74</volume>: <fpage>232</fpage>–<lpage>241</lpage>.</mixed-citation></ref><ref id="B25"><mixed-citation xmlns:xlink="http://www.w3.org/1999/xlink" xlink:type="simple">
          <person-group><name name-style="western"><surname>Vaillant</surname><given-names>F</given-names></name></person-group> (<year>1990</year>) <article-title>Propositions pour une révision de la classification des Diptères <tp:taxon-name><tp:taxon-name-part taxon-name-part-type="family">Psychodidae</tp:taxon-name-part></tp:taxon-name> <tp:taxon-name><tp:taxon-name-part taxon-name-part-type="subfamily">Psychodinae</tp:taxon-name-part></tp:taxon-name>.</article-title> <source>Bulletin de la Société vaudoise des sciences naturelles</source> <volume>80</volume>: <fpage>141</fpage>–<lpage>163</lpage>.</mixed-citation></ref><ref id="B5"><mixed-citation xmlns:xlink="http://www.w3.org/1999/xlink" xlink:type="simple">
          <person-group><name name-style="western"><surname>Espindola</surname><given-names>A</given-names></name><name name-style="western"><surname>Buerki</surname><given-names>S</given-names></name><name name-style="western"><surname>Jacquier</surname><given-names>A</given-names></name><name name-style="western"><surname>Ježek</surname><given-names>J</given-names></name><name name-style="western"><surname>Alvarez</surname><given-names>N</given-names></name></person-group> (<year>2012</year>) <article-title>Phylogenetic relationships in the subfamily <tp:taxon-name><tp:taxon-name-part taxon-name-part-type="subfamily">Psychodinae</tp:taxon-name-part></tp:taxon-name> (<tp:taxon-name><tp:taxon-name-part taxon-name-part-type="order">Diptera</tp:taxon-name-part></tp:taxon-name>, <tp:taxon-name><tp:taxon-name-part taxon-name-part-type="family">Psychodidae</tp:taxon-name-part></tp:taxon-name>).</article-title> <source>Zoologica Scripta</source> <volume>41</volume>: <fpage>489</fpage>–<lpage>498</lpage>. doi: <ext-link xlink:type="simple" ext-link-type="doi" xlink:href="10.1111/j.1463-6409.2012.00544.x">10.1111/j.1463-6409.2012.00544.x</ext-link></mixed-citation></ref><ref id="B16"><mixed-citation xmlns:xlink="http://www.w3.org/1999/xlink" xlink:type="simple">
          <person-group><name name-style="western"><surname>Kvifte</surname><given-names>GM</given-names></name><name name-style="western"><surname>Andersen</surname><given-names>T</given-names></name></person-group> (<year>2012</year>) <article-title>Moth flies (<tp:taxon-name><tp:taxon-name-part taxon-name-part-type="order">Diptera</tp:taxon-name-part></tp:taxon-name>, <tp:taxon-name><tp:taxon-name-part taxon-name-part-type="family">Psychodidae</tp:taxon-name-part></tp:taxon-name>) from Finnmark, northern Norway.</article-title> <source>Norwegian Journal of Entomology</source> <volume>59</volume>: <fpage>108</fpage>–<lpage>119</lpage>. <ext-link xlink:type="simple" ext-link-type="uri" xlink:href="http://www.entomologi.no/journals/nje/2012-2/pdf/nje-vol59-no2-108-119-kvifte.pdf">http://www.entomologi.no/journals/nje/2012-2/pdf/nje-vol59-no2-108-119-kvifte.pdf</ext-link></mixed-citation></ref><ref id="B13"><mixed-citation xmlns:xlink="http://www.w3.org/1999/xlink" xlink:type="simple">
          <person-group><name name-style="western"><surname>Komarek</surname><given-names>A</given-names></name><name name-style="western"><surname>Beutel</surname><given-names>RG</given-names></name></person-group> (<year>2006</year>) <article-title>Problems in taxonomy and suggestions for a standardized description of new taxa.</article-title> <source>Entomological problems</source> <volume>36</volume>(<issue>2</issue>): <fpage>55</fpage>–<lpage>70</lpage>.</mixed-citation></ref></ref-list></tp:taxon-treatment>
